# Supplementary material for: T Cell Immunity to the Alkyl Hydroperoxide Reductase of Burkholderia pseudomallei: A Correlate of Disease Outcome in Acute Melioidosis
Source: J Immunol. 2015 Apr 10;194(10):4814–24. doi: 10.4049/jimmunol.1402862 (PMC4416739; doi:10.4049/jimmunol.1402862)
Supplement: Data Supplement [file JI_1402862.zip]

Archive with 2 entries (2 files):
- JI_1402862_Supplemental_Material_1.pdf
- manifest.xml
